# Supplementary material for: Prioritizing Therapeutics for Lung Cancer: An Integrative Meta-analysis of Cancer Gene Signatures and Chemogenomic Data
Source: PLoS Comput Biol. 2015 Mar 18;11(3):e1004068. doi: 10.1371/journal.pcbi.1004068 (PMC4364883; doi:10.1371/journal.pcbi.1004068)
Supplement: S2 Table — (XLS) [file pcbi.1004068.s002.xls]

## Sheet: TOP drugs
Drug name		23 significant drugs inhibit growth in a majority of NCI60 lung cancer cell lines
8-azaguanine
camptothecin
cantharidin
clioquinol
colchicine
daunorubicin
dequalinium chloride
doxorubicin
ellipticine
LY-294002
mebendazole
menadione
miconazole
MS-275
pimozide
puromycin
sirolimus
spiperone
tanespimycin
thioguanosine
thioridazine
trifluoperazine
vorinostat
