# Supplementary material for: Prioritizing Therapeutics for Lung Cancer: An Integrative Meta-analysis of Cancer Gene Signatures and Chemogenomic Data
Source: PLoS Comput Biol. 2015 Mar 18;11(3):e1004068. doi: 10.1371/journal.pcbi.1004068 (PMC4364883; doi:10.1371/journal.pcbi.1004068)
Supplement: S4 Table — (XLS) [file pcbi.1004068.s004.xls]

## Sheet: Shared target with TOP
Drug name		38 significant drugs share a protein target with one or more TOP drugs
amiodarone
apramycin
astemizole
atropine
azacitidine
bepridil
bromocriptine
chlorpromazine
clomipramine
cyproheptadine
demeclocycline
dipyridamole
doxazosin
felodipine
flunarizine
fluphenazine
fluspirilene
glibenclamide
loperamide
nicergoline
omeprazole
oxytetracycline
pentamidine
phenindione
phenoxybenzamine
prochlorperazine
promazine
promethazine
propafenone
remoxipride
riboflavin
roxithromycin
simvastatin
terfenadine
tobramycin
tranylcypromine
trazodone
vidarabine
